# Supplementary material for: A PPP-type pseudophosphatase is required for the maintenance of basal complex integrity in Plasmodium falciparum
Source: Nat Commun. 2023 Jul 3;14:3916. doi: 10.1038/s41467-023-39435-z (PMC10317984; doi:10.1038/s41467-023-39435-z)
Supplement: Supplementary file 15 — Source Data [file 41467_2023_39435_MOESM15_ESM.zip]

Archive with 6 entries (5 files):
- source data (combined)/
- __MACOSX/._source data (combined)
- source data (combined)/Source Data (Westerns).pdf
- __MACOSX/source data (combined)/._Source Data (Westerns).pdf
- source data (combined)/Source Data File.xlsx
- __MACOSX/source data (combined)/._Source Data File.xlsx
