# Supplementary material for: A PPP-type pseudophosphatase is required for the maintenance of basal complex integrity in Plasmodium falciparum
Source: Nat Commun. 2023 Jul 3;14:3916. doi: 10.1038/s41467-023-39435-z (PMC10317984; doi:10.1038/s41467-023-39435-z)
Supplement: Supplementary file 15 — Source Data [file 41467_2023_39435_MOESM15_ESM.zip › source data (combined)/Source Data File.xlsx]

## Sheet: figure 1b
Cycle	PPP8smV5-Tet [+] ATc			PPP8smV5-Tet [-] ATc
0	0.26	0.23	0.27	0.29	0.26	0.3
1	0.57	0.63	0.66	0.26	0.2	0.26
2	2.46	2.43	2.48	0.28	0.26	0.28
3	8.16	8.27	7.9	0.39	0.32	0.34

## Sheet: figure 1c
PfPPP8 +ATc	PfPPP8 -ATc
100	13.96
100	20.8
100	12.28
100	10.61

## Sheet: figure 2b
PfPPP8-sufficient																														PfPPP8-deficient
0.938485	0.91869	0.932141	0.889251	0.904517	0.896285	0.928264	0.886257	0.742282	0.945395	0.885095	0.814953	0.890078	0.886477	0.888916	0.928637	0.887905	0.882688	0.870247	0.884453	0.858626	0.683418									0.514718	0.6548	0.7378	0.599933	0.488198	0.609779	0.618984	0.772953	0.523112	0.675055
0.810418	0.825418	0.767556	0.822947	0.76197	0.894974	0.879582	0.828375	0.884891	0.856638	0.745415	0.806802	0.854707	0.734066	0.803142																0.834082	0.851652	0.741283	0.845036	0.689513	0.795976	0.66163	0.675842	0.611465	0.806293	0.794043
0.866147	0.875962	0.804848	0.925425	0.914967	0.918276	0.817883	0.946807	0.927903	0.761734	0.835405	0.828644	0.809735	0.90543	0.912447	0.673761	0.898044	0.882162	0.810323	0.805751	0.789814	0.768206	0.790802	0.861344							0.56529	0.647617	0.754588	0.894342	0.924167	0.620377	0.829254	0.703487	0.798261	0.664146	0.898977	0.721746	0.749324	0.685713	0.836329	0.830615	0.946566	0.957028	0.746574	0.656133
0.82803	0.813275	0.863069	0.923998	0.806126	0.757521	0.850214	0.772718	0.900039	0.90274	0.843024	0.8576	0.89957	0.879989	0.704353																0.670388	0.564252	0.665559	0.739546	0.65367	0.823567	0.885353	0.629012	0.615085	0.823147	0.714826	0.66196
0.769727	0.740733	0.833806	0.73448	0.803619	0.797843	0.883597	0.803464	0.847093	0.862695	0.862935	0.818852	0.725846	0.757056	0.769014	0.735543	0.764702	0.736676	0.799085	0.707878											0.692793	0.72872	0.889415	0.89696	0.731286	0.485672	0.627341	0.666866	0.595648	0.688191	0.605241	0.495846	0.934442	0.764728
0.802229	0.842938	0.777482	0.813709	0.824542	0.771783	0.70214	0.757818	0.764645																						0.464077	0.885566	0.525948	0.794826	0.475491	0.719999	0.835816	0.733131	0.793846	0.704884	0.59812	0.450635	0.890418	0.490433	0.526409	0.799975
0.906256	0.944783	0.813017	0.924575	0.9307	0.905851	0.882158	0.930538	0.941579	0.893511	0.91979	0.860686	0.962044	0.88214	0.993776	0.860395	0.980543	0.931396	0.835965	0.905764	0.858656	0.972781	0.892189	0.833755	0.79303	0.907901	0.879059				0.731136	0.635838	0.838808	0.779847	0.666231	0.625986	0.771667	0.530823	0.668837	0.597187	0.713548	0.75974	0.636207	0.69872	0.707681	0.745845	0.85409	0.888541
0.626426	0.693135	0.612285	0.685492	0.724039	0.804946	0.753929	0.805343	0.792485	0.809601	0.706993	0.822534	0.82261	0.793205	0.816786																0.620152	0.749413	0.817044	0.70703	0.436876	0.597587	0.576968	0.658615	0.597194	0.611949	0.650157	0.700781	0.823311	0.833898	0.803245	0.491118
0.881701	0.850559	0.922303	0.715004	0.746592	0.809386	0.795014	0.843457	0.72819	0.814784	0.722556	0.792485	0.843833	0.693321	0.768606	0.703827	0.775149	0.628708	0.686477												0.864509	0.791085	0.539459	0.736537	0.790892	0.579514	0.672708	0.717928	0.515362	0.683689	0.736518	0.64378	0.796897	0.868311	0.638464	0.648532	0.627173	0.551056	0.726244	0.784237
0.86247	0.929524	0.764866	0.751304	0.933889	0.884008	0.873703	0.626352	0.838802	0.822862	0.73682	0.864838	0.819403	0.753544	0.780587	0.858375	0.811857														0.717584	0.763763	0.80973	0.686636	0.729426	0.507855	0.921259	0.684347	0.517162	0.779328	0.639239	0.633439	0.512819	0.808023	0.659968	0.487986	0.77803	0.609457	0.658786	0.566908
0.881153	0.752162	0.822169	0.863039	0.881145	0.794817	0.839924	0.875197	0.848015	0.864543	0.831696	0.714189	0.827438	0.784874	0.72244	0.842731	0.838121	0.861344	0.811565	0.79643	0.838364	0.859516	0.790132								0.599411	0.755139	0.75864	0.653329	0.705163	0.793899	0.815945	0.860032	0.806467	0.58762	0.700382	0.749482	0.784339	0.827001	0.662984	0.261626	0.848213	0.72882	0.818177	0.73981
0.768698	0.832745	0.900712	0.893216	0.911255	0.845813	0.917475	0.743614	0.872638	0.928312	0.923335	0.822359	0.621464	0.896183	0.801359	0.843648															0.805408	0.84472	0.765962	0.710938	0.640466	0.882518	0.650312	0.744918	0.400547	0.743806	0.834785	0.730263	0.736679	0.65583	0.715429	0.857534	0.835306	0.843991	0.627664	0.527053
																														0.513246	0.624021	0.580055	0.713784	0.766096	0.515478	0.663673	0.734229	0.581282	0.821975	0.73124	0.460433	0.616374	0.743536	0.672699	0.616521	0.756483	0.769966	0.670247
[truncated: 6 more columns]

## Sheet: figure 2c
+ATc	-ATc
0.938485	0.514718
0.91869	0.6548
0.932141	0.7378
0.889251	0.599933
0.904517	0.488198
0.896285	0.609779
0.928264	0.618984
0.886257	0.772953
0.742282	0.523112
0.945395	0.675055
0.885095	0.834082
0.814953	0.851652
0.890078	0.741283
0.886477	0.845036
0.888916	0.689513
0.928637	0.795976
0.887905	0.66163
0.882688	0.675842
0.870247	0.611465
0.884453	0.806293
0.858626	0.794043
0.683418	0.56529
0.810418	0.647617
0.825418	0.754588
0.767556	0.894342
0.822947	0.924167
0.76197	0.620377
0.894974	0.829254
0.879582	0.703487
0.828375	0.798261
0.884891	0.664146
0.856638	0.898977
0.745415	0.721746
0.806802	0.749324
0.854707	0.685713
0.734066	0.836329
0.803142	0.830615
0.866147	0.946566
0.875962	0.957028
0.804848	0.746574
0.925425	0.656133
0.914967	0.886953
0.918276	0.80806
0.817883	0.848045
0.946807	0.670388
0.927903	0.564252
0.761734	0.665559
0.835405	0.739546
0.828644	0.65367
0.809735	0.823567
0.90543	0.885353
0.912447	0.629012
0.673761	0.615085
0.898044	0.823147
0.882162	0.714826
0.810323	0.66196
0.805751	0.692793
0.789814	0.72872
0.768206	0.889415
0.790802	0.89696
0.861344	0.731286
0.82803	0.485672
0.813275	0.627341
0.863069	0.666866
0.923998	0.595648
0.806126	0.688191
0.757521	0.605241
0.850214	0.495846
0.772718	0.934442
0.900039	0.764728
0.90274	0.464077
0.843024	0.885566
0.8576	0.525948
0.89957	0.794826
0.879989	0.475491
0.704353	0.719999
0.769727	0.835816
0.740733	0.733131
0.833806	0.793846
0.73448	0.704884
0.803619	0.59812
0.797843	0.450635
0.883597	0.890418
0.803464	0.490433
0.847093	0.526409
0.862695	0.799975
0.862935	0.731136
0.818852	0.635838
0.725846	0.838808
0.757056	0.779847
0.769014	0.666231
0.735543	0.625986
0.764702	0.771667
0.736676	0.530823
0.799085	0.668837
0.707878	0.597187
0.769727	0.713548
0.740733	0.75974
0.833806	0.636207
0.73448	0.69872
0.803619	0.707681
0.797843	0.745845
0.883597	0.85409
0.803464	0.888541
0.847093	0.620152
0.862695	0.749413
0.862935	0.817044
0.818852	0.70703
0.725846	0.436876
0.757056	0.597587
0.769014	0.576968
0.735543	0.658615
0.764702	0.597194
0.736676	0.611949
0.799085	0.650157
0.707878	0.700781
0.906256	0.823311
0.944783	0.833898
0.813017	0.803245
0.924575	0.491118
0.9307	0.864509
0.905851	0.791085
0.882158	0.539459
0.930538	0.736537
0.941579	0.790892
0.893511	0.579514
0.91979	0.672708
0.860686	0.717928
0.962044	0.515362
0.88214	0.683689
0.993776	0.736518
0.860395	0.64378
0.980543	0.796897
0.931396	0.868311
0.835965	0.638464
0.905764	0.648532
0.858656	0.627173
0.972781	0.551056
0.892189	0.726244
0.833755	0.784237
0.79303	0.802449
0.907901	0.83665
0.879059	0.717584
0.626426	0.763763
0.693135	0.80973
0.612285	0.686636
0.685492	0.729426
0.724039	0.507855
0.804946	0.921259
0.753929	0.684347
0.805343	0.517162
0.792485	0.779328
0.809601	0.639239
0.706993	0.633439
0.822534	0.512819
0.82261	0.808023
0.793205	0.659968
0.816786	0.487986
0.881701	0.77803
0.850559	0.609457
0.922303	0.658786
0.715004	0.566908
0.746592	0.73792
0.809386	0.599411
0.795014	0.755139
0.843457	0.75864
0.72819	0.653329
0.814784	0.705163
0.722556	0.793899
0.792485	0.815945
0.843833	0.860032
0.693321	0.806467
0.768606	0.58762
0.703827	0.700382
0.775149	0.749482
0.628708	0.784339
0.686477	0.827001
0.86247	0.662984
0.929524	0.261626
0.764866	0.848213
0.751304	0.72882
0.933889	0.818177
0.884008	0.73981
0.873703	0.761865
0.626352	0.943712
0.838802	0.790022
0.822862	0.892157
0.73682	0.745013
0.864838	0.848341
0.819403	0.805408
0.753544	0.84472
0.780587	0.765962
0.858375	0.710938
0.811857	0.640466
0.881153	0.882518
0.752162	0.650312
0.822169	0.744918
0.863039	0.400547
0.881145	0.743806
0.794817	0.834785
0.839924	0.730263
0.875197	0.736679
0.848015	0.65583
0.864543	0.715429
0.831696	0.857534
0.714189	0.835306
0.827438	0.843991
0.784874	0.627664
0.72244	0.527053
0.842731	0.512079
0.838121	0.413196
0.861344	0.513246
0.811565	0.624021
0.79643	0.580055
0.838364	0.713784
0.859516	0.766096
0.790132	0.515478
0.768698	0.663673
0.832745	0.734229
0.900712	0.581282
0.893216	0.821975
0.911255	0.73124
0.845813	0.460433
0.917475	0.616374
0.743614	0.743536
0.872638	0.672699
0.928312	0.616521
0.923335	0.756483
0.822359	0.769966
0.621464	0.670247
0.896183
0.801359
0.843648

## Sheet: figure 3b
40 HPI +ATC	40 HPI -ATC	42 HPI +ATC	42 HPI -ATC	44 HPI +ATC	44 HPI -ATC	46 HPI +ATC	46 HPI -ATC	48 HPI +ATC	48 HPI -ATC
0.376	0.249	0.337	0.537	0.654	0.741	1.007	1.27	0.373	0.744
0.337	0.216	0.303	0.43	0.781	0.721	0.931	0.662	0.319	0.781
0.349	0.228	0.346	0.548	0.741	0.811	0.916	0.442	0.251	1.208
0.272	0.119	0.34	0.45	0.701	0.685	0.968	0.458	0.259	1.249
0.248	0.234	0.251	0.504	0.638	0.628	0.964	0.545	0.354	0.925
0.264	0.287	0.342	0.427	0.564	0.391	1.093	0.489	0.187	0.256
0.297	0.228	0.293	0.686	0.715	0.952	0.996	0.663	0.291	0.758
0.305	0.304	0.38	0.588	0.694	0.853	0.988	0.707	0.239	0.97
0.327	0.236	0.403	0.724	0.634	0.607	0.878	0.672	0.345	0.263
0.312	0.197	0.297	0.49	0.739	0.59	0.957	0.698	0.372	0.255
0.341	0.278	0.291	0.53	0.752	0.617	0.901	0.596	0.293	0.824
0.221	0.265	0.421	0.485	0.733	0.711	0.863	0.446	0.304	0.872
0.353	0.234	0.43	0.462	0.635	0.674	0.953	0.498	0.294	0.378
0.281	0.213	0.369	0.483	0.624	0.686	0.869	1.022	0.311	0.49
0.321	0.181	0.387	0.399	0.685	0.889	0.959	0.96	0.344	0.541
0.266	0.288	0.35	0.485	0.6	0.72	0.957	0.737	0.277	0.731
0.297	0.254	0.393	0.313		0.516	0.963	0.56	0.38	0.886
0.244	0.24	0.376			0.509	0.766	0.726		0.894
0.289	0.257	0.243			0.918	0.868	0.839		0.367
0.255	0.237	0.252			0.979	0.858	0.695		0.475
0.314	0.262	0.386			0.743	1.016	0.557		0.371
0.281	0.177	0.352			1.116	0.997	0.47		0.692
0.303	0.214	0.494			0.817	0.992	0.212		0.615
0.362	0.172	0.39			0.576	0.875	0.288		0.581
0.344	0.207	0.382			0.519	0.925	0.513		0.833
0.361	0.166	0.419			0.368				0.598
0.222	0.194	0.465			0.413				0.735
0.295	0.154	0.323		0.69	0.714				0.218
0.33	0.148			0.734	0.789			0.04	0.915
0.274	0.33			0.72				0.04	0.224
0.231	0.31			0.695				0.04	0.511
0.251	0.293			0.73				0.08	0.378
0.217	0.286		0.447	0.72		0.983		0.04	0.436
0.241	0.272		0.471	0.684		0.986		0.04	0.477
0.288	0.312		0.488	0.718		1.087			1.51
0.199	0.334		0.431	0.747	0.527	0.962		0.08	0.699
0.251	0.335		0.405	0.636	0.66	1.051			0.183
0.236	0.299	0.479	0.447	0.727	0.616	0.977		0.08	0.565
0.21	0.228	0.391	0.474	0.707	0.476	1.01		0.04	0.59
0.178	0.248	0.498	0.459	0.697	0.795	0.909			0.788
0.138	0.215	0.39	0.497	0.691	0.885	0.886	1.069		0.413
0.125	0.258	0.525	0.47	0.714	1.085	1.038	0.834
0.174	0.211	0.386	0.498	0.696	1.175	0.944	0.275
0.159	0.236	0.429	0.485	0.77	1.065	0.91	1.275
0.157	0.237	0.386	0.477	0.727	1.01	0.879	0.798
0.295	0.212	0.365	0.457	0.705	0.816	1.042	0.452
0.233	0.236	0.379	0.488	0.722	0.734	0.841	0.252
0.289	0.311	0.346	0.445	0.627	0.776	0.899	0.562
0.315	0.279	0.367		0.666	0.777	0.968	0.606
0.272	0.235	0.343		0.69	0.598	1.127	0.912
0.237	0.369	0.325		0.733	0.953	0.963	0.412
0.311	0.364	0.4		0.714	0.372	0.847	0.523
0.274	0.308	0.397		0.718	0.885	1.088	0.198
0.269	0.212	0.426			0.469	1.099	0.434
0.242	0.293	0.489		0.8	0.724		0.446
0.26	0.334	0.475		0.772	0.642		0.855
0.279	0.364	0.445		0.738	0.662		0.917	0.147
0.308	0.223	0.361		0.797	0.875		0.638	0.08
0.324	0.334	0.448		0.779	0.909		0.53	0.096
0.271	0.281	0.441		0.788	0.839		0.839	0.08
0.283	0.258	0.407		0.783	1.078		0.505	0.08	0.614
0.19	0.274	0.332		0.707			1.148	0.08	0.419
0.273	0.329	0.376		0.761				0.083	0.393
0.255	0.213	0.416		0.774				0.04	0.293
0.214	0.207	0.362	0.36	0.723		0.966		0.08	0.527
0.278	0.295		0.348	0.808		1.017		0.083	0.508
0.205	0.209		0.258	0.682		0.945		0.08	0.608
0.269	0.196		0.387	0.797		1.065		0.04	0.417
0.264	0.24		0.322	0.718		1.049		0.08	0.452
0.334	0.155		0.429	0.757		0.877		0.08	0.183
0.231	0.199		0.423	0.744	0.612	0.863		0.119	0.156
0.179	0.159		0.355	0.718	0.672	0.927		0.083	0.48
0.27	0.227		0.404	0.812	0.797	0.923		0.08	0.275
0.281	0.219				0.754	1.08		0.083	0.483
0.295	0.209	0.432			0.663	0.948		0.138	0.873
0.233	0.154	0.434			0.641	1.026		0.119	0.157
0.289	0.192	0.444			0.764	0.92		0.083	0.451
0.315	0.226	0.448			0.835	0.946		0.08	0.524
0.272	0.2	0.457			0.824	0.976		0.111	0.861
0.237	0.165	0.367			0.641	0.889		0.08
0.311	0.125	0.411			0.692	0.996	0.219
0.274	0.151	0.403		0.715	0.729	0.968	1.024
0.269	0.188	0.457		0.748	0.721	1.062	0.432
0.242	0.171	0.449		0.798	0.75	0.984	1.38
0.26	0.208	0.422		0.711	0.706	0.836	0.435	0.08
0.279	0.19	0.454		0.775	0.785	0.951	1.154	0.08
0.308	0.243	0.362		0.78	0.705	0.9	1.193	0.083
0.324	0.155	0.446		0.796	0.587	1.085	0.757	0.08
0.271	0.187	0.443		0.757	0.7	0.901	0.808	0.04
0.283	0.212	0.387		0.73	0.756	0.975	1.002	0.08
0.19	0.205	0.469		0.803	0.676	1.03	0.328	0.083	1.16
0.273	0.183	0.402		0.759	0.626		1.689	0.08	1.273
0.255	0.187	0.498		0.711	0.921			0.08	1.5
0.214	0.194	0.439		0.753	1.038			0.08	0.699
0.278	0.168	0.521		0.737	0.653			0.08	0.708
0.205	0.247	0.423		0.795	0.616			0.092	0.972
0.269	0.217	0.466	0.385	0.701		0.938		0.08	1.16
0.264	0.155	0.496	0.449	0.692		0.951		0.04	0.543
0.334	0.192	0.511	0.417	0.779		0.847		0.04	0.435
0.231	0.171	0.429	0.432	0.767		0.838		0.08	0.695
0.179		0.445	0.503	0.762		0.981		0.08	0.202
0.27		0.509	0.43	0.698		0.894		0.04	1.137
0.281		0.396	0.416	0.775		1.002		0.083
0.3		0.383	0.443	0.802		0.829		0.04
0.206		0.368	0.401			0.941		0.04
0.219		0.478	0.448		0.413	0.98		0.083
0.239		0.421	0.439		0.447	0.94		0.119
0.184		0.477	0.424		0.577	0.979		0.134
0.237		0.49	0.4	0.74	0.446	1.018
0.155		0.481	0.409	0.699	0.397	0.814
0.191			0.41	0.722		1.055
0.152		0.486	0.404	0.721		0.854
0.164		0.508	0.415	0.699		0.938		0.263
0.171		0.346	0.424	0.702		0.923		0.315
0.14		0.428		0.767		0.882		0.24
0.177		0.427		0.705		1.023		0.273
0.148		0.467		0.793		1		0.204
0.143		0.356		0.761		0.864		0.234
0.343		0.499		0.718		0.818		0.221
0.18		0.489		0.816		0.937		0.199
0.23		0.405		0.747		0.997	1.004	0.196	0.692
0.223		0.496		0.724		0.967	1.046	0.186	0.822
0.241		0.516		0.73		1.011	0.736		0.316
0.204		0.456		0.825		1.011	0.726		0.215
0.219		0.347		0.774		0.876	0.722		0.55
0.254		0.458		0.759			0.577		0.578
0.211		0.408		0.796			0.613		0.261
0.266		0.454		0.768			0.721		0.134
0.253		0.472	0.424	0.775		0.988	0.98		0.323
0.314		0.585	0.376	0.756		0.998	0.814		0.525
0.185		0.447	0.392	0.722		0.883	0.71		0.703
0.271		0.513	0.429	0.76		1.044	0.786		0.314
0.246		0.459	0.481			0.959	0.705		0.718
0.268		0.55	0.413			0.885	0.888
0.322		0.441	0.427			1.041	0.778
0.207		0.493	0.473	0.636		0.807	0.604
0.226		0.478	0.446	0.664		1.036	0.704
0.18		0.49	0.418	0.681		0.855	0.552
0.14		0.35	0.438	0.739		1.015	0.908
0.177		0.359	0.398	0.664		0.977	0.705
0.148			0.417	0.686	0.836	1.012	0.63	0.04
0.143			0.478	0.646	0.824	0.929	0.707	0.04
			0.457	0.71	0.813	0.979	0.893	0.08
			0.412	0.703	0.73	0.905	0.865	0.04
			0.416	0.651	1.098	0.89	0.874	0.083
			0.436	0.646	0.796	0.898	0.821	0.04
			0.419	0.604	0.777	0.945	0.898	0.08
			0.47	0.771	0.702	1.01	0.922	0.083
		0.387	0.441	0.645	0.823	0.985	0.505	0.083
		0.423	0.388	0.668	0.811	1.049	0.659	0.08
		0.354	0.476	0.755	0.852	0.96		0.04	0.767
		0.378	0.494	0.686	0.648	1.045		0.08	1.017
		0.324	0.443	0.687	0.415	0.915		0.04	0.7
		0.328	0.436		1.244	0.941		0.04	0.262
		0.32	0.434		0.579	0.93		0.04	1.122
		0.373	0.445		0.29	0.955		0.08	0.95
		0.374	0.456		0.439	0.953		0.04	0.464
		0.366	0.429		0.365	1.058		0.08	0.585
		0.316	0.395		0.893	0.965		0.083	1.132
		0.311			0.74	1.024		0.04	0.275
		0.363	0.515		0.743	0.989	0.868	0.04	0.159
		0.346	0.445		0.522	0.826	0.955	0.083	1.158
			0.518	0.753	0.4	0.879	0.511		0.416
			0.526	0.751	0.406	0.867	0.573	0.119	0.622
			0.453	0.768	0.584	0.875	1.151	0.08	0.691
			0.432	0.738	0.488	0.818	0.709	0.04	0.691
			0.5	0.699	0.622	0.826	0.568	0.083	0.549
			0.407	0.696	0.501	0.807	0.742	0.119	0.372
			0.464	0.652	0.676	1.014	0.254	0.08	0.263
			0.485	0.739	0.829	0.942	0.155	0.083	0.506
			0.487	0.623	0.384	0.838	0.976	0.083	0.805
			0.424	0.784		0.806	1.117	0.04	0.462
			0.477	0.711		0.987	0.699	0.08	0.627
			0.448	0.725		0.866	0.506	0.04
			0.445	0.793		0.833		0.083
			0.432	0.77	1.272	0.872		0.04
			0.503	0.738	0.693	1.059		0.08
			0.411	0.806	0.562	1.087		0.092
			0.43	0.779	0.514	0.949		0.08
			0.346	0.801	0.529	0.928		0.04
			0.505	0.785	0.222	0.826		0.08	1.553
			0.505	0.724	0.693	1.014		0.083	0.378
			0.482	0.758	0.731	0.817		0.04	0.567
			0.424	0.741	0.95			0.04	0.915
			0.404	0.756	0.663			0.083	0.598
		0.529		0.647	0.346			0.08	0.452
		0.544		0.715	0.761			0.04	0.923
		0.419		0.651	0.859			0.04	0.697
		0.473		0.802	0.742			0.08	1.025
		0.394			0.402			0.04	0.228
		0.509			0.901			0.08	0.28
		0.526			0.601				0.13
		0.496	0.457		0.776	0.89		0.08	0.574
		0.544	0.479		1.019	1.01		0.08	0.788
		0.429	0.497		0.695	1.092		0.08	0.632
		0.472	0.463			1.105		0.08	1.163
		0.503	0.485			0.923		0.04	0.861
		0.485	0.462			0.882		0.08	0.772
		0.405	0.465			1.078		0.04	0.266
		0.509	0.432			0.983		0.08	0.724
		0.481	0.426			1.009	0.325	0.083	0.809
		0.498	0.415			0.865	0.591	0.04	0.633
		0.444	0.479			1.055	0.233	0.04
		0.408	0.462			0.913	0.409	0.04
		0.515	0.404			0.956	0.168	0.04
		0.508	0.455			0.961	0.478	0.04
			0.395			1.038	0.119	0.04
			0.463			0.994		0.04
			0.435			1.027		0.08
			0.398			0.897		0.04
			0.455		0.734	0.893		0.04	1.103
			0.428		0.646	0.878		0.096	0.77
			0.467		0.787	0.899		0.08	1.092
					0.741	1.009		0.113	0.889
					0.702	0.889		0.04	0.322
					0.684	1.039		0.08	0.699
					0.492	1.033		0.04	0.283
					0.707	0.918		0.08	0.411
					0.626			0.08	1.139
					0.667			0.04	0.836
					0.668			0.08	0.568
					0.757			0.08	0.564
		0.485			0.681			0.08	0.644
		0.482			0.258				0.763
		0.418	0.295		0.634	1.08		0.324	0.657
		0.404	0.299		0.824	1.044		0.38
		0.446	0.364		0.853	0.884		0.341
		0.44	0.308		0.634	1.088		0.319
		0.486	0.341		0.709	0.926		0.346
		0.482	0.297		0.87	0.981		0.284
		0.462	0.288		0.659	0.97		0.266
		0.502	0.281		0.613	1.035		0.455
		0.43	0.387		0.58	1.009		0.221
		0.398	0.361		0.703	0.907		0.252
		0.468	0.37		0.65	1.095		0.311
		0.448	0.356		0.7	1.073		0.304
		0.398	0.304		0.629	0.949		0.307
		0.461	0.301		0.751	1.092		0.311
		0.462	0.314		0.578	0.967		0.301
		0.443			0.566	0.922		0.253
		0.379			0.652	0.846	1.442	0.26	0.929
		0.52			0.785	0.975	0.792	0.292	1.115
		0.506				0.971	1.095	0.283	0.583
		0.455				0.857	0.503		0.254
		0.388				1.019	0.678		0.488
		0.351			0.821		1.063		0.494
					0.924		0.219		0.564
					0.773		0.7		0.355
					0.408		0.816		0.216
					0.33		0.926		0.514
					0.693		1.204
					0.417		1.247
					0.743		1.623	0.08
					0.303		0.763	0.083
					0.609		1.214	0.083
					0.366		0.684	0.08
			0.43		0.44	0.968	0.73	0.144
			0.444		0.625	1.104	0.961	0.111
			0.456		0.494	0.905	0.628	0.111
		0.454	0.396		0.84	1.006	0.527	0.122
		0.454	0.437		0.687	1.09	0.287	0.176
		0.454	0.439		0.658	1.11	1.158	0.08
		0.472	0.493		0.677	0.951	0.587	0.04
		0.496	0.479		0.82	1.05	0.486	0.131
		0.484	0.392		0.434	1.092	0.274	0.092
		0.5	0.479		0.709	1.071	1.214	0.111
		0.442	0.442		0.744	1.113	0.219	0.135
		0.458	0.443		0.458	0.914	0.278	0.111
		0.517	0.415		0.631	1.031	1.019	0.092
		0.42	0.401		0.478	1.095	1.04
		0.517	0.395		0.774	0.994	0.88		0.387
		0.417	0.424		0.855	1.055	0.249		1.625
		0.492	0.49		0.457	0.999	0.7		0.908
		0.448	0.399		0.654	1.058	0.688		1.252
		0.475	0.466		0.563	1.085	0.762		0.456
		0.485	0.402		0.945	1.098	0.731		1.04
		0.478	0.426		0.597	1.054	0.78		0
		0.443	0.486			1.079	0.87		1.082
		0.525	0.438			1.07	0.887		0.581
		0.45	0.46			1.06	0.226		1.038
		0.449	0.45		0.972		1.414	0.147	0.342
		0.414	0.477		0.74		0.208	0.111	0.838
		0.423	0.45		0.694		0.561	0.12	1.714
			0.476		0.562		0.623	0.111	1.626
			0.429		0.845		0.767	0.08	1.218
					0.91		0.688	0.114
					0.999		0.31	0.113
					1.09		0.58	0.08
			0.538		0.401	1.047	0.433	0.08
			0.507		0.795	1.095	0.551	0.08
			0.473		0.696	0.966	1.161	0.04
			0.499		0.399	0.996	0.362	0.083
			0.473		0.512	1.104	0.808	0.08
			0.485		0.767	0.985	0.394	0.08
			0.502		0.743	0.922	0.69	0.04
			0.444		0.848	1.074	0.256	0.083
		0.376	0.508		0.89	0.944	0.411	0.111
		0.357	0.461		0.535	0.996	0.519	0.111
		0.299	0.522			0.916		0.083
		0.311	0.416			1.033		0.083
		0.319	0.466			0.85			0.721
		0.24	0.442			0.873			0.614
		0.277	0.509			0.895			0.336
			0.447			0.931			0.163
			0.412			0.914			0.44
			0.45			0.982			0.649
			0.453			0.999			0.377
			0.459			0.958			0.68
			0.445			0.873		0.246	0.316
			0.432					0.295	0.322
			0.477					0.237	0.364
			0.477					0.155	0.367
			0.43					0.22	0.452
								0.209	0.773
								0.225	0.266
					0.693			0.281	0.346
					0.612			0.213	0.195
					0.702			0.279	0.633
					0.779			0.276	0.369
					0.746				0.384
			0.454		0.606	1.121	0.777		0.378
			0.414		0.793	0.96	0.572		0.212
			0.41		0.648	0.998	0.39
			0.425		0.749	1.085	0.574
			0.449		0.577	0.827	1.034
			0.419		0.495	1.026	0.573
			0.449		0.842	0.951	0.357
			0.47		0.883	0.937	1.45
			0.432		0.752	0.861	1.084
			0.383		0.773	1.036	0.98
			0.423		0.754	1.075	1.141		0.881
			0.478		0.662	0.995	0.838		0.502
			0.464		0.397	0.85	0.673		0.468
		0.43	0.457		0.544	1.07	0.826		0.56
		0.499	0.494		0.626	0.91	1.045		0.168
		0.383	0.419		0.639	0.849	0.491		0.211
		0.444	0.45		0.625	1.061	0.744	0.445	0.201
		0.455	0.467		0.273	1.044	1.318	0.495	0.451
		0.539	0.437		0.708	0.884	0.915	0.418	0.507
		0.489	0.433		0.727	0.946	0.356	0.506	0.445
		0.549	0.433		0.645		0.329	0.422	0.272
		0.494	0.467		0.707		1.375	0.47	0.633
		0.432	0.411		0.749		1.335	0.352
		0.421	0.484		0.837		0.685	0.378
		0.359	0.4		0.697			0.446
		0.458	0.429		0.73			0.346
		0.495			0.808			0.351
		0.404			0.653			0.257
		0.502			0.307
		0.586			0.662
		0.465			0.642
		0.508			0.722
		0.433	0.426		0.627	1.069
		0.549	0.441		0.786	1.026
		0.485	0.471		0.695	0.924
			0.371		0.723	1.048
			0.374		0.635	1.017
			0.468		0.753	0.878
			0.428		0.734	0.938
			0.324		0.609	0.982
			0.392		0.682	0.992	0.56		1.004
			0.477		0.612	0.907	0.747		0.444
			0.412		0.678	1.071	0.847		0.805
			0.448		0.88	1.023	0.832		0.731
			0.493		0.676	1.037	0.853	0.04	0.442
			0.427		0.635	0.905	0.704	0.133	0.418
			0.442		0.773	0.938	1.152	0.084	0.471
			0.404		0.617	0.879	0.629	0.08	0.694
			0.489		0.471	0.95	0.852	0.04	0.697
			0.499		0.669	1.082	0.884	0.04	0.194
		0.35	0.438		0.769	1.02	0.7	0.097	0.436
		0.474	0.479		0.444	0.965	0.689	0.04
		0.372	0.432		0.325	0.982	0.557	0.08
		0.369	0.497		0.642	0.957	0.734
		0.432	0.446		0.443	0.97	0.601	0.04
		0.345	0.402		0.525		0.699	0.04
		0.431	0.415		0.468		0.562	0.084
		0.39	0.413		0.676		0.963	0.04
		0.513					0.911	0.04
		0.34					0.684	0.084
		0.359					0.555	0.04
		0.511					0.851	0.135
		0.407					0.826	0.04
		0.403					0.861	0.113
		0.419	0.466			0.912	0.855	0.113
		0.453	0.324		0.716	0.996	0.606	0.12
		0.415	0.303		0.662	0.8	0.795	0.113
		0.436	0.323		0.667	0.9	0.865
		0.322	0.42		0.793	0.764	0.752	0.159
		0.483	0.338		0.819	0.981
		0.452	0.37		0.637	0.858			0.956
		0.425	0.409		0.618	0.911			0.302
			0.392		0.768	0.934		0.152	0.685
			0.37		0.605	0.946		0.202	0.28
			0.357		0.742	0.81		0.163	0.596
			0.422		0.674	0.947		0.138	0.681
			0.393		0.635	0.791		0.147	0.599
			0.445		0.646	0.854		0.176	0.235
			0.381		0.671	0.879		0.157	0.416
			0.324		0.631	0.875		0.189	0.963
			0.353		0.609	0.979	0.76	0.146	0.678
			0.395		0.679	0.866	0.426	0.199	1.349
			0.439		0.612	0.845	0.968	0.265	0.384
			0.34		0.586	0.888	0.827
			0.329		0.529	0.763	1.051
			0.291		0.509	0.86	0.734
			0.411		0.688	0.848	0.195
		0.487			0.442	0.871	0.996
		0.437			0.618	0.812	0.168
		0.436			0.664		0.379
		0.481			0.642		0.501
		0.444			0.637		0.8
		0.437					0.79
		0.444
		0.412
		0.412
		0.411	0.412			1.123
		0.422	0.498			1.019
		0.452	0.419			0.945
		0.474	0.439			0.907
		0.475	0.427		0.761	1.074		0.04	1.455
		0.467	0.401		0.891	1.042		0.08	0.275
		0.477	0.454		0.764	0.94		0.111	0.562
		0.513	0.416		0.725	0.969		0.08	0.37
		0.491	0.391		0.664	0.924		0.111	1.507
		0.473	0.436		0.692	0.83		0.04	0.519
		0.417	0.431		0.565	0.953		0.08	0.477
		0.459	0.42		0.711	1.034		0.08	0.59
		0.42	0.44		0.622	1.101		0.08	0.331
		0.366	0.484		0.932	0.895		0.08	1.104
			0.412		0.791	1.033		0.04	0.254
			0.448		0.943	1.073			0.48
			0.479		0.824	0.999		0.08	0.544
			0.46		0.762	1.038		0.08	1.281
			0.454		0.712	0.859		0.08	0.223
			0.448		1.189	1.007		0.04	0.803
			0.447			0.896		0.04	0.498
			0.429			1.036		0.08	0.293
			0.459			0.871
			0.418			0.901		0.04
			0.415			0.881	0.917	0.083
			0.437			0.875	1.229	0.08
						0.95	1.362	0.08
							0.904	0.083
		0.433					0.512	0.092
		0.412					0.421	0.04
		0.412					0.873	0.04
		0.433					1.427
		0.447	0.395				0.504
		0.415	0.434				0.737
		0.433	0.491				0.783		0.873
		0.391	0.437				0.53		0.901
		0.452	0.372				0.57		0.788
		0.433	0.446				0.838		0.448
		0.404	0.434				1.035		0.339
		0.418	0.499		0.754		0.304		0.194
		0.411	0.452		0.963		0.593		0.205
		0.43	0.437		0.793		0.729		0.332
		0.442	0.467		0.911		1.043		0.411
		0.458	0.502		0.904		0.269		0.616
		0.405	0.432		0.676		0.316		0.158
		0.475	0.392		0.47		0.913		0.748
		0.41	0.478		0.723		0.501		0.915
		0.474	0.409		0.771		0.934		0.371
		0.464	0.429		0.731		0.873		0.173
		0.423	0.398		0.564		0.793		0.672
		0.472	0.408		0.872		1.199		0.886
		0.485	0.431		0.829		0.683		0.408
		0.469	0.368		0.792				0.702
		0.512	0.408		0.6				0.606
		0.473	0.503		0.728				0.473
		0.414	0.47		0.354				0.844
		0.394	0.451		0.411				0.664
		0.423	0.391		0.879				0.146
		0.466	0.515		0.697				0.273
		0.48	0.363		0.896				0.402
		0.44	0.459		1.017				0.653
		0.5	0.427		0.776				0.67
		0.485	0.468		0.441				0.63
			0.474		0.872				0.765
			0.489		0.817		0.676		0.698
			0.443		0.531		1.055		0.26
			0.467		0.809		0.645		0.203
			0.55		0.821		0.288		0.902
			0.425		0.934		0.321		0.527
			0.434		0.597		0.769		0.56
			0.454		0.79		0.312		0.699
			0.482				0.868		0.204
			0.481				0.56		0.384
			0.525				0.358		0.83
			0.479		0.518		0.378		0.593
			0.498		0.857		1.609		0.78
			0.433		0.764		0.964		0.179
			0.523		0.929		0.368		0.352
			0.452		0.616		0.883		0.412
			0.443		0.474		0.614
			0.473		0.567		0.735
			0.477		0.974		0.712
			0.491		0.625		0.316
			0.511		0.289		0.168
			0.469		0.536
			0.459		0.703
			0.495		0.807
			0.435		0.638
			0.46		0.822
			0.446		0.973
			0.516		0.837
			0.518		0.84
					0.824
					0.801
					0.272				1.13
					0.663				0.395
					0.769				0.718
					0.921				0.238
					0.627				0.495
					0.591				1.054
					0.259				0.842
					0.813				0.527
					0.72				0.266
					0.379				0.775
							1.074		0.895
							1.59		0.496
							1.356		0.404
							0.921		0.717
							0.852		1.009
					0.923		0.578		0.521
					0.545		0.558		0.534
					0.607		1.56		0.436
					0.548		0.587		0.47
					0.424		0.894		0.393
					0.773		0.92		0.576
					0.494		0.65		0.254
					0.813		0.644		0.918
					0.81		0.567		0.56
					0.628		0.418		0.529
					0.838		0.283
					0.333		0.338
					0.537		0.47
					0.583		0.73
					0.758		1.03
					0.371		1.097		1.11
					0.386		0.804		1.245
					0.429		0.751		0.539
					0.494		0.589		0.448
					0.398		0.531		1.28
					0.726		0.563		0.351
							0.905		0.519
							0.339		0.448
							0.252		0.646
							0.509		0.545
							0.526		0.828
									0.205
									0.29
									0.359
									0.675
									0.192
									0.241
									0.755
									0.674
									0.577
							1.001		1.118
							0.776		0.386
							0.778		0.658
							0.997		0.448
							0.723		0.636
							0.408		0.445
							0.831		0.804
							0.625		0.6
							0.53		0.225
							0.662
							0.525
							0.768
							0.556
							0.482
							0.965
							0.822
							0.797
							0.531
							0.632
							0.732
							1.49
							1.796
							0.996
							1.249
							0.738
							1.192
							0.674
							0.79
							0.475
							0.349
							0.953
							0.288
							0.263
							0.275
							1.082
							1.04
							0.664
							0.593
							0.351
							1.056
							0.912
							0.586
							0.308
							0.802
							0.606
							0.396
							1.056
							1.71
							0.368
							0.482
							0.315
							1.098
							0.936
							0.266
							0.901
							0.862
							0.297
							0.614
							0.779
							0.57
							0.812
							0.805
							1.112
							0.418
							0.548
							0.491
							0.827
							0.374
							1.141
							1.122
							1.205
							0.969
							0.554
							0.488
							0.953
							0.658
							0.263
							1.031
							0.561
							0.505
							1.128
							0.453
							0.772
							1.124
							1.099
							0.694
							0.684
							0.269
							0.944
							0.986
							0.464
							0.531
							0.355
							0.971
							0.865
							0.506
							1.053
							1.288
							1.26
							1.284
							0.839
							0.921
							1.092
							1.044
							0.273
							1.623
							1.517
							0.953
							0.72
							0.253
							1.09
							0.389
							0.363
							0.478
							0.529
							0.346
							0.217
							0.666
							0.356
							0.319
							0.769
							0.577
							0.892
							1.198
							1.025
							0.858
							1.172
							0.585
							1.32
							0.302
							0.872
							0.505
							0.555
							0.226

## Sheet: figure 3d
:00 +ATC	:00 -ATC	:20 +ATC	:20 -ATC	:40 +ATC	:40 -ATC	1:00 +ATC	1:00 -ATC	1:20 +ATC	1:20 -ATC	1:40 +ATC	1:40 -ATC	2:00 +ATC	2:00 -ATC	2:20 +ATC	2:20 -ATC	2:40 +ATC	2:40 -ATC	3:00 +ATC	3:00 -ATC	3:20 +ATc	3:20 -ATC	3:40 +ATC	3:40 -ATC	4:00 +ATC	4:00 -ATC
0.313	0.23	0.45	0.415	0.618	0.533	0.694	0.693	0.826	0.757		0.727		0.905		1.177	0.751	1.828	0.548	1.662	0.378	1.516	0.209	0.637	0.147	1.034
0.293	0.285	0.387	0.458	0.579	0.534	0.726	0.684	0.795	0.733		0.829		0.847		1.058	0.722	0.943	0.446	0.655	0.427	1.049	0.204	0.462	0.154	1.078
0.293	0.237	0.457	0.367	0.452	0.524	0.655	0.654	0.763	0.786		0.849		0.851		0.747	0.786	1.229	0.43	0.494	0.322	0.931	0.229	0.879	0.201	0.438
0.22	0.22	0.336	0.35	0.496	0.562	0.733	0.611	0.787	0.818		0.77		0.949		0.876	0.867	0.793	0.437	0.544	0.326	0.417	0.255	0.699	0.147	0.483
0.24	0.204	0.361	0.34	0.548	0.525	0.736	0.653	0.854	0.635		0.668		0.869		0.67	0.891	0.534	0.479	1.2	0.313	1.142	0.204	1.183	0.154	0.277
0.254	0.29	0.379	0.38	0.554	0.482	0.77	0.611	0.835	0.64		0.703		0.958		0.982	0.839	0.782	0.48	0.877	0.334	0.323	0.24	0.895	0.073	0.713
0.343	0.255	0.451	0.431	0.539	0.562	0.765	0.555	0.827	0.658		0.894		0.858		1.154	0.737	0.518	0.467	1.008	0.402	0.608	0.22	0.563	0.154	0.492
0.308	0.23	0.457	0.485	0.511	0.516	0.718	0.633	0.735	0.747		0.74		0.977		0.785	0.756	1.076	0.607	1.284	0.379	0.692	0.228	0.617	0.147	0.828
0.293	0.26	0.419	0.361	0.545	0.535	0.67	0.539	0.754	0.627	0.921	0.764	1.004	0.948		0.888	0.681	1.004	0.517	1.122	0.367	1.109		0.464		0.594
0.23	0.23	0.414	0.394	0.459	0.511	0.702	0.544	0.72	0.741	0.91	0.724	0.911	0.917	1.019	0.806	0.787	0.896	0.519	1.235		0.552		0.927		0.463
		0.443	0.361	0.525	0.448	0.747	0.595	0.766	0.616	0.898	0.71	1.016	0.778	1.092	0.676	0.702	0.745	0.437	0.52		0.636		0.805
		0.419	0.397	0.531	0.508	0.698	0.647	0.82	0.773	0.877	0.807	0.93	0.802	0.976	0.624	0.715	0.722	0.591	1.221		0.732		0.763
		0.398	0.337	0.503	0.514	0.657	0.593	0.806	0.788	0.852	0.853	0.91	0.959	1.087	0.858	0.734	0.625		1.419				0.23
		0.431	0.399	0.597	0.58	0.7	0.561	0.848	0.63	0.83	0.763	0.999	0.671	1.119	0.826		0.642		0.639				0.374
		0.386		0.505	0.447	0.686	0.647	0.732	0.627	0.934	0.863	0.982	1.005	0.986	0.709		1.216		0.472				6
		0.407		0.585	0.566	0.712	0.616	0.765	0.668	0.857	0.747	0.938	0.821	1.116	1.084		0.989		0.745
				0.56	0.546	0.759	0.681	0.824	0.749	0.848	0.778	0.889	0.82	1.163	1.011		0.479		0.965
					0.559		0.572	0.794		0.876	0.8	0.926		1.122	0.612		1.416		0.433
					0.555		0.536	0.79		0.766		0.971		1.059	1.073				0.781
								0.858		0.832		0.843		1.049
								0.737		0.857		0.945		1.083
										0.879		0.907		0.955
										0.868		0.846		1.099
										0.822		0.887		1.186
										0.913		0.988		1.172
										0.81		0.972		0.957
										0.882		1.022		1.003
										0.811		0.955
										0.849		0.986
										0.76		0.848
										0.839		0.994
										0.773
										0.819

## Sheet: figure 4b
											V5/3D7	Myc/3D7
PF3D7_0407800											41000000	61000000
PF3D7_0704100											13000000	13000000
PF3D7_1018200											110000000	13000000
PF3D7_1351700											48000000	32000000
PF3D7_1436200											21000000	10000000
PF3D7_0704300											9000000	8100000
PF3D7_1014900											3100000	660000
PF3D7_1229800											2600000	2500000
PF3D7_1435600											1500000	1300000
PF3D7_0304100											130000000	15000000
PF3D7_0611600											4400000	3700000
PF3D7_1341500											2600000	2200000
PF3D7_1031200											7600000	4200000
PF3D7_0506900											670000	1300000
PF3D7_0525800											75000000	55000000
PF3D7_1345600											7400000	6900000
PF3D7_0214700											1300000	1200000
PF3D7_1126700											900000	630000
PF13_0233											700000	1400000
PF3D7_0515700											3300000	1700000
PF3D7_0618000											1200000	1800000
PF3D7_1019100											160000	68000
PF3D7_1003600											20000000	15000000
PF3D7_0320800											410000	510000
PF3D7_0806800											260000	330000
PF3D7_1229300											170000	150000
PF3D7_1315300											1300000	410000
PF3D7_1227700											270000	64000
PF3D7_0822900											280000	450000
PF3D7_1304200.1											310000	160000
PF3D7_1142100											75000	79000
PF3D7_0423500											21000000	16000000
PF3D7_1409400											20000000	11000000
PF3D7_0914400											3400000	2300000
PF3D7_1222700											1900000	1300000
CPK1											350000	310000
PF3D7_1429800											14000	82000
PF3D7_1308000											83000	53000
PF3D7_1446600											600000	330000
PF3D7_0109000											2800000	1200000
PF3D7_1012900											260000	2000000
PF3D7_1423700											96000	130000
PF3D7_1356800											44000	27000
PF3D7_0522600											990000	170000
PF3D7_1037500											63000	98000
PF3D7_1310700											14000000	11000000
PF3D7_1246400											330000	900000
PF3D7_1323100											170000	270000

## Sheet: figure 5c
HPI	percent v5 positive
40	0	0	0
42	7	9	8
44	24	25	28
46	50	49	48
48	88	86	78

## Sheet: figure 5d
HPI	percent v5 positive
40	0	0	1
42	5	5	8
44	25	28	31
46	54	53	54
48	85	75	76

## Sheet: figure 6d (left)
		PfCINCH mNeonGreen	PfPPP8 mCherry
0:00		1	1
0:20		1.16677	1.07455
0:40		1.20616	1.0012
1:00		1.2291	0.934379
1:20		1.32818	0.893419
1:40		1.31323	0.73396
2:00		1.31226	0.712104
2:20		1.54628	0.750875
2:40		1.66777	0.749303
3:00		1.73839	0.767491
3:20		1.69665	0.720787
3:40		1.87899	0.706978
4:00		1.91564	0.577924
4:20		1.98071	0.489643
4:40		2.15784	0.443706
5:00		2.38237	0.490897
5:20		2.45048	0.442284
5:40		2.28988	0.383212

[truncated: 16 more sheets: figure 6d (right), supplementary figure 5c, supplementary figure 5d, supplementary figure 5e, supplementary figure 6e, supplementary figure 6f, supplementary figure 7c, supplementary figure 7f, supplementary figure 9d, supplementary figure 9e, supplementary figure 11a, supplementary figure 11c, supplementary figure 11d, supplementary figure 12a, supplementary figure 12b and d, supplementary figure 12e]
